# Supplementary material for: The Actin Cytoskeleton Responds to Inflammatory Cues and Alters Macrophage Activation
Source: Cells. 2022 May 31;11(11):1806. doi: 10.3390/cells11111806 (PMC9180445; doi:10.3390/cells11111806)
Supplement: Supplementary file 1 [file cells-11-01806-s001.zip]

Archive with 3 entries (3 files):
- Movie S1.avi
- Movie S2.avi
- Supplementary materials_finalv2.pdf
